# Supplementary material for: NPM1 Mutational Status Underlines Different Biological Features in Pediatric AML
Source: Cancers (Basel). 2021 Jul 10;13(14):3457. doi: 10.3390/cancers13143457 (PMC8304368; doi:10.3390/cancers13143457)
Supplement: Supplementary file 1 [file cancers-13-03457-s001.zip]

Archive with 1 entries (1 files):
- cancers-1282457-supplementary.pdf
